# Supplementary material for: LioNeo project: a randomised double-blind clinical trial for nutrition of very-low-birth-weight infants
Source: Br J Nutr. 2022 Feb 11;128(12):2490–7. doi: 10.1017/S0007114521005110 (PMC9723485; doi:10.1017/S0007114521005110)
Supplement: Supplementary file 1 [file S0007114521005110sup.zip]

Archive with 3 entries (3 files):
- S0007114521005110sup003.docx
- S0007114521005110sup002.docx
- S0007114521005110sup001.docx
